# Supplementary material for: Whole genome sequencing reveals new links between spa t172/CC59 methicillin-resistant Staphylococcus aureus cases in low-endemicity region of Southwest Finland, 2007‒2016
Source: Sci Rep. 2022 Dec 9;12:21326. doi: 10.1038/s41598-022-25556-w (PMC9734107; doi:10.1038/s41598-022-25556-w)
Supplement: Supplementary file 1 — Supplementary Information. [file 41598_2022_25556_MOESM1_ESM.xlsx]

## Sheet: Taul1
Table S1 Epidemiological background data of 64 t172 MRSA cases included in WGS based analysis, Hospital District of Southwest Finland, years 2007 - 2016
*Previous contact tracing had identified an epidemiological link between cases marked with the respective letter (a, b or c), ** Additional isolates of this outbreak were included as controls (Fig. 3), abbreviations: Healthcare-associated outbreak (HAO), family cluster (FC), community-associated MRSA (CA-MRSA), healthcare-acquired MRSA (HA-MRSA), strain type (ST), data not available (NA)
Isolate	spa type	ST	WGS cluster	Inclusion criterion	Epidemiological association	Isolation year	Sample type
SWF_7	t172	375	1	Sporadic	CA-MRSA	2009	screening
SWF_16	t172	375	1	HAO index (a)*	HA-MRSA	2010	clinical
SWF_5	t172	375	1	FC index (a)*	HA-MRSA	2010	screening
SWF_8	t172	375	1	FC index	HA-MRSA	2010	screening
SWF_58	t172	375	1	FC index (a)*	HA-MRSA	2010	screening
SWF_15	t172	375	1	Sporadic	CA-MRSA	2010	clinical
SWF_64	t172	375	1	FC index (a)*	HA-MRSA	2011	screening
SWF_17	t172	375	1	Sporadic	CA-MRSA	2012	clinical
SWF_18	t172	375	1	Sporadic	CA-MRSA	2012	clinical
SWF_23	t172	375	1	HAO index**	HA-MRSA	2013	clinical
SWF_61	t172	375	2	FC index	CA-MRSA	2012	clinical
SWF_26	t172	375	2	Sporadic	CA-MRSA	2015	screening
SWF_34	t172	375	3	FC index	HA-MRSA	2008	clinical
SWF_50	t172	375	3	FC index	HA-MRSA	2009	screening
SWF_1	t172	375	4	Sporadic	CA-MRSA	2007	screening
SWF_43	t172	375	4	FC index	HA-MRSA	2008	screening
SWF_33	t172	375	5	HAO index (b)*	HA-MRSA	2008	clinical
SWF_46	t172	375	5	FC index (b)*	HA-MRSA	2008	screening
SWF_51	t172	375	6	FC index	HA-MRSA	2009	screening
SWF_55	t172	375	6	FC index	HA-MRSA	2011	clinical
SWF_41	t172	375	7	FC index	CA-MRSA	2008	clinical
SWF_44	t172	375	7	FC index	CA-MRSA	2008	clinical
SWF_36	t172	375	8	HAO index	HA-MRSA	2008	clinical
SWF_49	t172	375	8	FC index	HA-MRSA	2009	screening
SWF_31	t172	375	-	FC index	HA-MRSA	2007	screening
SWF_32	t172	375	-	FC index	HA-MRSA	2007	screening
SWF_39	t172	375	-	FC index	HA-MRSA	2007	screening
SWF_2	t172	375	-	HAO index	HA_MRSA	2008	screening
SWF_35	t172	375	-	FC index	HA-MRSA	2008	clinical
SWF_40	t172	375	-	FC index	HA-MRSA	2008	screening
SWF_42	t172	375	-	FC index	CA-MRSA	2008	clinical
SWF_45	t172	375	-	FC index	HA-MRSA	2008	clinical
SWF_37	t172	375	-	Sporadic	CA-MRSA	2008	screening
SWF_4	t172	375	-	Sporadic	CA-MRSA	2009	clinical
SWF_9	t172	375	-	HAO index (c)*	HA-MRSA	2009	clinical
SWF_3	t172	375	-	FC index	CA-MRSA	2009	clinical
SWF_38	t172	375	-	FC index	HA-MRSA	2009	screening
SWF_47	t172	375	-	FC index	CA-MRSA	2009	clinical
SWF_48	t172	375	-	FC index	HA-MRSA	2009	screening
SWF_52	t172	375	-	FC index (c)*	HA-MRSA	2009	screening
SWF_53	t172	375	-	FC index	HA-MRSA	2009	screening
SWF_57	t172	375	-	FC index	HA-MRSA	2010	screening
SWF_30	t172	375	-	Sporadic	CA-MRSA	2010	screening
SWF_6	t172	375	-	Sporadic	CA-MRSA	2010	clinical
SWF_13	t172	375	9	HAO index**	HA-MRSA	2011	clinical
SWF_14	t172	375	-	FC index	CA-MRSA	2011	clinical
SWF_54	t172	375	-	FC index	CA-MRSA	2011	clinical
SWF_56	t172	375	-	FC index	HA-MRSA	2011	clinical
SWF_63	t172	375	-	FC index	CA-MRSA	2011	clinical
SWF_11	t172	375	-	Sporadic	CA-MRSA	2011	screening
SWF_12	t172	375	-	Sporadic	CA-MRSA	2011	screening
SWF_10	t172	375	-	FC index	HA-MRSA	2012	screening
SWF_59	t172	375	-	FC index	HA-MRSA	2012	clinical
SWF_60	t172	375	-	FC index	HA-MRSA	2012	screening
SWF_62	t172	-	NA	FC index	HA-MRSA	2013	screening
SWF_22	t172	375	-	FC index	HA-MRSA	2013	screening
SWF_19	t172	5428	-	Sporadic	CA-MRSA	2013	screening
SWF_21	t172	375	-	Sporadic	CA-MRSA	2013	screening
SWF_20	t172	375	-	HAO index	HA-MRSA	2013	clinical
SWF_25	t172	375	-	HAO index	HA-MRSA	2014	clinical
SWF_24	t172	375	-	Sporadic	CA-MRSA	2014	clinical
SWF_27	t172	59	-	Sporadic	CA-MRSA	2015	screening
SWF_28	t172	375	-	FC index	HA-MRSA	2016	screening
SWF_29	t172	-	NA	Sporadic	CA-MRSA	2016	clinical
